# Supplementary material for: Understanding the experience of initiating community-based group physical activity by people with serious mental illness: A systematic review using a meta-ethnographic approach
Source: Eur Psychiatry. 2020 Oct 22;63(1):e95. doi: 10.1192/j.eurpsy.2020.93 (PMC7681136; doi:10.1192/j.eurpsy.2020.93)
Supplement: Supplementary file 1 [file S0924933820000930sup.zip]

Archive with 2 entries (2 files):
- S0924933820000930sup01.docx
- S0924933820000930sup02.docx
